# Supplementary material for: Evaluation of Clinical Variables Affecting Myocardial Glucose Uptake in Cardiac FDG PET
Source: Diagnostics (Basel). 2024 Aug 6;14(16):1705. doi: 10.3390/diagnostics14161705 (PMC11353438; doi:10.3390/diagnostics14161705)
Supplement: Supplementary file 1 [file diagnostics-14-01705-s001.zip]

Archive with 1 entries (1 files):
- diagnostics-3087916-supplementary.pdf
